# Supplementary material for: Water Soluble PMPC-Derived Bright Fluorescent Nitrogen/Phosphorous-Doped Carbon Dots for Fluorescent Ink (Anti-Counterfeiting) and Cellular Multicolor Imaging
Source: Polymers (Basel). 2023 Mar 8;15(6):1352. doi: 10.3390/polym15061352 (PMC10058053; doi:10.3390/polym15061352)
Supplement: Supplementary file 1 [file polymers-15-01352-s001.zip]

Archive with 1 entries (1 files):
- polymers-2153260-supplementary.pdf
